# Supplementary material for: Predicting central cervical lymph node metastasis in papillary thyroid microcarcinoma using deep learning
Source: PeerJ. 2024 Mar 29;12:e16952. doi: 10.7717/peerj.16952 (PMC10984175; doi:10.7717/peerj.16952)
Supplement: Supplemental Information 1 [file peerj-12-16952-s001.zip]

Archive with 52 entries (43 files):
- Submited_Codes_latest_V2/
- Submited_Codes_latest_V2/CXR_Data_Generator.py
- Submited_Codes_latest_V2/__pycache__/
- Submited_Codes_latest_V2/__pycache__/CXR_Data_Generator.cpython-310.pyc
- Submited_Codes_latest_V2/__pycache__/CXR_Data_Generator.cpython-311.pyc
- Submited_Codes_latest_V2/__pycache__/CXR_Data_Generator.cpython-38.pyc
- Submited_Codes_latest_V2/checkpoint/
- Submited_Codes_latest_V2/data/
- Submited_Codes_latest_V2/data/__pycache__/
- Submited_Codes_latest_V2/data/__pycache__/data_transform.cpython-310.pyc
- Submited_Codes_latest_V2/data/__pycache__/data_transform.cpython-311.pyc
- Submited_Codes_latest_V2/data/__pycache__/data_transform.cpython-38.pyc
- Submited_Codes_latest_V2/data/__pycache__/data_utils.cpython-310.pyc
- Submited_Codes_latest_V2/data/__pycache__/data_utils.cpython-311.pyc
- Submited_Codes_latest_V2/data/__pycache__/data_utils.cpython-38.pyc
- Submited_Codes_latest_V2/data/data_transform.py
- Submited_Codes_latest_V2/data/data_utils.py
- Submited_Codes_latest_V2/main_img.py
- Submited_Codes_latest_V2/main_img_text.py
- Submited_Codes_latest_V2/main_text.py
- Submited_Codes_latest_V2/model/
- Submited_Codes_latest_V2/model/__pycache__/
- Submited_Codes_latest_V2/model/__pycache__/resnet.cpython-310.pyc
- Submited_Codes_latest_V2/model/__pycache__/resnet.cpython-311.pyc
- Submited_Codes_latest_V2/model/__pycache__/resnet.cpython-38.pyc
- Submited_Codes_latest_V2/model/__pycache__/resnet01.cpython-310.pyc
- Submited_Codes_latest_V2/model/__pycache__/resnet01.cpython-38.pyc
- Submited_Codes_latest_V2/model/resnet.py
- Submited_Codes_latest_V2/model/resnet01.py
- Submited_Codes_latest_V2/readme.txt
- Submited_Codes_latest_V2/utils/
- Submited_Codes_latest_V2/utils/__init__.py
- Submited_Codes_latest_V2/utils/__pycache__/
- Submited_Codes_latest_V2/utils/__pycache__/__init__.cpython-310.pyc
- Submited_Codes_latest_V2/utils/__pycache__/__init__.cpython-311.pyc
- Submited_Codes_latest_V2/utils/__pycache__/__init__.cpython-37.pyc
- Submited_Codes_latest_V2/utils/__pycache__/__init__.cpython-38.pyc
- Submited_Codes_latest_V2/utils/__pycache__/eval.cpython-310.pyc
- Submited_Codes_latest_V2/utils/__pycache__/eval.cpython-311.pyc
- Submited_Codes_latest_V2/utils/__pycache__/eval.cpython-37.pyc
- Submited_Codes_latest_V2/utils/__pycache__/eval.cpython-38.pyc
- Submited_Codes_latest_V2/utils/__pycache__/logger.cpython-310.pyc
- Submited_Codes_latest_V2/utils/__pycache__/logger.cpython-311.pyc
- Submited_Codes_latest_V2/utils/__pycache__/logger.cpython-37.pyc
- Submited_Codes_latest_V2/utils/__pycache__/logger.cpython-38.pyc
- Submited_Codes_latest_V2/utils/__pycache__/misc.cpython-310.pyc
- Submited_Codes_latest_V2/utils/__pycache__/misc.cpython-311.pyc
- Submited_Codes_latest_V2/utils/__pycache__/misc.cpython-37.pyc
- Submited_Codes_latest_V2/utils/__pycache__/misc.cpython-38.pyc
- Submited_Codes_latest_V2/utils/eval.py
- Submited_Codes_latest_V2/utils/logger.py
- Submited_Codes_latest_V2/utils/misc.py
