# Supplementary material for: Predicting central cervical lymph node metastasis in papillary thyroid microcarcinoma using deep learning
Source: PeerJ. 2024 Mar 29;12:e16952. doi: 10.7717/peerj.16952 (PMC10984175; doi:10.7717/peerj.16952)
Supplement: Supplemental Information 1 [file peerj-12-16952-s001.zip › Submited_Codes_latest_V2/CXR_Data_Generator.py]

"""
Yuxing Tang
Imaging Biomarkers and Computer-Aided Diagnosis Laboratory
National Institutes of Health Clinical Center
March 2020

THIS SOFTWARE IS PROVIDED BY THE AUTHOR(S) ``AS IS'' AND ANY EXPRESS OR
IMPLIED WARRANTIES, INCLUDING, BUT NOT LIMITED TO, THE IMPLIED WARRANTIES
OF MERCHANTABILITY AND FITNESS FOR A PARTICULAR PURPOSE ARE DISCLAIMED.
IN NO EVENT SHALL THE AUTHOR(S) BE LIABLE FOR ANY DIRECT, INDIRECT,
INCIDENTAL, SPECIAL, EXEMPLARY, OR CONSEQUENTIAL DAMAGES (INCLUDING, BUT
NOT LIMITED TO, PROCUREMENT OF SUBSTITUTE GOODS OR SERVICES; LOSS OF USE,
DATA, OR PROFITS; OR BUSINESS INTERRUPTION) HOWEVER CAUSED AND ON ANY
THEORY OF LIABILITY, WHETHER IN CONTRACT, STRICT LIABILITY, OR TORT
(INCLUDING NEGLIGENCE OR OTHERWISE) ARISING IN ANY WAY OUT OF THE USE OF
THIS SOFTWARE, EVEN IF ADVISED OF THE POSSIBILITY OF SUCH DAMAGE.
"""

import os
import numpy as np
import torch
import xlrd
import xlwt
from torch.utils.data import Dataset
from PIL import Image
import csv
import cv2

#from libtiff import TIFF

from scipy.ndimage import gaussian_filter


class SetGenerator(Dataset):
	def __init__(self, rm_dir=None):

		self.img_name_list = []
		self.img_label_list = []

		# dataset split files
		splits = ['train', 'val']

		split_file_suffix = '.txt'

		split_files = {}
		for split in splits:
			split_files[split] = os.path.join(rm_dir, 
				split+split_file_suffix)


		with open(split_files['train'], 'r') as split_name:
			img_and_label_list = split_name.readlines()

		for index in img_and_label_list:
			img_path = index.split()[0]
			# img_label = [int(index.split()[1])]
			img_label = int(index.split()[1])
			self.img_name_list.append(img_path)
			self.img_label_list.append(img_label)

		with open(split_files['val'], 'r') as split_name:
			img_and_label_list = split_name.readlines()

		for index in img_and_label_list:
			img_path = index.split()[0]
			# img_label = [int(index.split()[1])]
			img_label = int(index.split()[1])
			self.img_name_list.append(img_path)
			self.img_label_list.append(img_label)


class DataGenerator(Dataset):
	def __init__(self, Label_dir=None, Img_dir=None,  transform=None):

		self.img_path_list = []
		self.img_label_list = []
		self.img_data_list = []
		self.img_text_list = []
		self.transform = transform
		# self.img_directory = img_dir

		filename = os.path.join(Label_dir, 'text_information_label.txt')

		
		#filename = os.path.join(Label_dir, 'Label_Info_Single.txt')

		count = -1
		with open(filename, 'r') as f:
			reader = csv.reader(f)
			for row in reader:
				count = count + 1
				text = np.zeros(9)
				if count>=0:
                 
					row_text = row[0].split('\t')

					if len(row_text[0])==1:

						split_path = '0000'+row_text[0]

					elif len(row_text[0])==2:
						split_path = '000'+row_text[0]
					else:
						split_path = '00'+row_text[0]
					
					label = int(row_text[12])

					sstr_text = row_text[4]
					
					if sstr_text=='4a':
						sstr_text = '4.25'
					elif  sstr_text=='4b':
						sstr_text = '4.5'
					elif sstr_text=='4c':
						sstr_text = '4.75'
					else:
						sstr_text = sstr_text

					str_text = []
					(row_text[1:4])
					str_text.extend(str(sstr_text))
					str_text.extend(row_text[7:12])


					for iter in range(3):
						text[iter]= float(row_text[iter+1])

					text[3] = float(sstr_text)

					for iter in range(5):
						text[iter+4]= float(row_text[iter+7])


					file_path = os.path.join(Img_dir,split_path)


					if os.path.exists(file_path):
						self.img_path_list.append(split_path)

						img_path = os.listdir(file_path)

						#if len(img_path)==1:
							#print(split_path)

						for item in img_path:
							s_img_path = os.path.join(file_path,item)

							# print(split_path)
							# print(label)

							image_data = cv2.imread(s_img_path, 1)
							image_data = np.array(image_data)

							# self.img_path_list.append(s_img_path)
							self.img_label_list.append(label)
							self.img_data_list.append(image_data)
							self.img_text_list.append(text)

								# self.img_bag_idx.append(count)
						# else:
						# 	print(file_path)


# class DataGenerator(Dataset):
# 	def __init__(self, Label_dir=None, Img_dir=None,  transform=None):

# 		self.img_path_list = []
# 		self.img_label_list = []
# 		self.img_data_list = []
# 		self.img_text_list = []
# 		self.transform = transform
# 		# self.img_directory = img_dir
		
# 		filename = os.path.join(Label_dir, 'Label_Info_Single.txt')

# 		count = -1
# 		with open(filename, 'r') as f:
# 			reader = csv.reader(f)
# 			for row in reader:
# 				count = count + 1
# 				text = np.zeros(9)
# 				if count>=0:
                 
# 					row_text = row[0].split('\t')

# 					# if len(row_text[0])==1:

# 					# 	split_path = '0000'+row_text[0]

# 					# elif len(row_text[0])==2:
# 					# 	split_path = '000'+row_text[0]
# 					# else:
# 					# 	split_path = '00'+row_text[0]

# 					split_path = row_text[0]
					
# 					label = int(row_text[1])

# 					file_path = os.path.join(Img_dir,split_path)

# 					# import pdb; pdb.set_trace()


# 					if os.path.exists(file_path):
# 						self.img_path_list.append(split_path)

# 						img_path = os.listdir(file_path)

# 						#if len(img_path)==1:
# 							#print(split_path)

# 						for item in img_path:
# 							s_img_path = os.path.join(file_path,item)

# 							# print(split_path)
# 							# print(label)

# 							image_data = cv2.imread(s_img_path, 1)
# 							image_data = np.array(image_data)

# 							# self.img_path_list.append(s_img_path)
# 							self.img_label_list.append(label)
# 							self.img_data_list.append(image_data)
# 							self.img_text_list.append([])
# 								# self.img_bag_idx.append(count)
# 						# else:
# 						# 	print(file_path)


class DataTransform(Dataset):
    
	def __init__(self, Labels, Data, Text, transform):

		self.img_label_list = Labels
		self.img_data_list = Data
		self.img_text_list = Text
		self.transform = transform
		

	def __getitem__(self, index):


		image_data = self.img_data_list[index]

		image_data = np.array(image_data)

		image_data = cv2.cvtColor(image_data, cv2.COLOR_BGR2GRAY)

		image_data = gaussian_filter(image_data, sigma=1.0)
		image_data =Image.fromarray(image_data)

		image_data = self.transform(image_data)

		image_label= self.img_label_list[index]

		image_text = self.img_text_list[index]


		return (image_data, image_label, image_text, index)

	def __len__(self):

		return len(self.img_label_list)

	def __len__(self):

		return len(self.img_label_list)
