# Supplementary material for: Predicting central cervical lymph node metastasis in papillary thyroid microcarcinoma using deep learning
Source: PeerJ. 2024 Mar 29;12:e16952. doi: 10.7717/peerj.16952 (PMC10984175; doi:10.7717/peerj.16952)
Supplement: Supplemental Information 1 [file peerj-12-16952-s001.zip › Submited_Codes_latest_V2/data/data_transform.py]

from __future__ import print_function
from PIL import Image
import os
import os.path
import numpy as np
import sys
if sys.version_info[0] == 2:
    import cPickle as pickle
else:
    import pickle

import torch.utils.data as data


def pad(x, border=16):
    return np.pad(x, [(0, 0), (border, border), (border, border)], mode='reflect')

class RandomPadandCrop(object):
    """Crop randomly the image.

    Args:
        output_size (tuple or int): Desired output size. If int, square crop
            is made.
    """

    def __init__(self, output_size):
        assert isinstance(output_size, (int, tuple))
        if isinstance(output_size, int):
            self.output_size = (output_size, output_size)
        else:
            assert len(output_size) == 2
            self.output_size = output_size

    def __call__(self, x):
        x = np.transpose(x, (2,0,1))
        x= pad(x, 4)

        #print("After padding:{}".format(x.shape))

        #x = np.array(x)
        #x = np.transpose(x, (2,0,1))
        h, w = x.shape[1:]
        new_h, new_w = self.output_size


        # print("h is:{}".format(h))
        # print("w is:{}".format(w))
        # print("new_h is:{}".format(new_h))
        # print("new_w is:{}".format(new_w))

        top = np.random.randint(0, h - new_h)
        left = np.random.randint(0, w - new_w)

        x = x[:, top: top + new_h, left: left + new_w]

        return x

class RandomFlip(object):
    """Flip randomly the image.
    """
    def __call__(self, x):
        if np.random.rand() < 0.5:
            x = x[:, :, ::-1]

        x = np.transpose(x, (1,2,0))

        return Image.fromarray(x.copy())


class DataTransform(data.Dataset):
    def __init__(self, trainData=None, trainLabel=None, trainIndex= None,
                 transform=None, target_transform=None,
                 download=False):
 
        self.train_data = trainData
        self.train_labels = trainLabel
        self.train_index = trainIndex
        self.transform = transform

        # self.train_data = self.train_data.transpose((0, 2, 3, 1))  # convert to HWC

    def __getitem__(self, index):
        """
        Args:
            index (int): Index
        Returns:
            tuple: (image, target) where target is index of the target class.
        """
        if self.train_index is not None:
            img, target, idx = self.train_data[index], self.train_labels[index], self.train_index[index]
        else:
            img, target, idx = self.train_data[index], self.train_labels[index], index

        if self.transform is not None:
            img = self.transform(img)

        #sample = {'image': img, 'labels': target, 'index': idx}


        return img, target


    def __len__(self):
        return len(self.train_data)

    
class DataTransformTwice(data.Dataset):
    def __init__(self, trainData=None, trainLabel=None, trainIndex= None,
                 transform=None, target_transform=None,
                 download=False):
 
        self.train_data = trainData
        self.train_labels = trainLabel
        self.train_index = trainIndex
        self.transform = transform

        # self.train_data = self.train_data.transpose((0, 2, 3, 1))  # convert to HWC

    def __getitem__(self, index):
        """
        Args:
            index (int): Index
        Returns:
            tuple: (image, target) where target is index of the target class.
        """
        if self.train_index is not None:
            img, target, idx = self.train_data[index], self.train_labels[index], self.train_index[index]
        else:
            img, target, idx = self.train_data[index], self.train_labels[index], index

        
        img = np.array(img)
        if self.transform is not None:
            img = Image.fromarray(img)
            img_1 = self.transform(img)
            img_2 = self.transform(img)

            
            return img_1, img_2, target

        else:

            return img, img, target


        #sample = {'image': img, 'labels': target, 'index': idx}


    def __len__(self):
        return len(self.train_data)


class DataTransformThree(data.Dataset):
    def __init__(self, trainData=None, trainLabel=None, trainIndex= None,
                 transform=None, target_transform=None,
                 download=False):
 
        self.train_data = trainData
        self.train_labels = trainLabel
        self.train_index = trainIndex
        self.transform = transform

        # self.train_data = self.train_data.transpose((0, 2, 3, 1))  # convert to HWC

    def __getitem__(self, index):
        """
        Args:
            index (int): Index
        Returns:
            tuple: (image, target) where target is index of the target class.
        """
        if self.train_index is not None:
            img, target, idx = self.train_data[index], self.train_labels[index], self.train_index[index]
        else:
            img, target, idx = self.train_data[index], self.train_labels[index], index

            img = np.array(img)
        if self.transform is not None:
            img = Image.fromarray(img)

            img_1 = self.transform(img)
            img_2 = self.transform(img)
            img_3 = self.transform(img)
            
            return img_1, img_2, img_3, target

        else:

            return img, img, img, target


        #sample = {'image': img, 'labels': target, 'index': idx}

    def __len__(self):
        return len(self.train_data)


class DataTransformFour(data.Dataset):
    def __init__(self, trainData=None, trainLabel=None, trainIndex= None,
                 transform=None, target_transform=None,
                 download=False):
 
        self.train_data = trainData
        self.train_labels = trainLabel
        self.train_index = trainIndex
        self.transform = transform

        # self.train_data = self.train_data.transpose((0, 2, 3, 1))  # convert to HWC

    def __getitem__(self, index):
        """
        Args:
            index (int): Index
        Returns:
            tuple: (image, target) where target is index of the target class.
        """
        if self.train_index is not None:
            img, target, idx = self.train_data[index], self.train_labels[index], self.train_index[index]
        else:
            img, target, idx = self.train_data[index], self.train_labels[index], index

            img = np.array(img)
        if self.transform is not None:
            img = Image.fromarray(img)

            img_1 = self.transform(img)
            img_2 = self.transform(img)
            img_3 = self.transform(img)
            img_4 = self.transform(img)

            return img_1, img_2, img_3, img_4, target

        else:

            return img, img, img, img, target


        #sample = {'image': img, 'labels': target, 'index': idx}

    def __len__(self):
        return len(self.train_data)
