# Supplementary material for: Predicting central cervical lymph node metastasis in papillary thyroid microcarcinoma using deep learning
Source: PeerJ. 2024 Mar 29;12:e16952. doi: 10.7717/peerj.16952 (PMC10984175; doi:10.7717/peerj.16952)
Supplement: Supplemental Information 1 [file peerj-12-16952-s001.zip › Submited_Codes_latest_V2/data/data_utils.py]

from __future__ import print_function, division
import numpy as np
import torch
from torch.autograd import Variable
import argparse
import os
import torch.nn.functional as F
from model.resnet01 import ResNet18 as ResNet01

import hdf5storage as hdf5

from sklearn.metrics import confusion_matrix, f1_score, accuracy_score, roc_curve, auc

parser = argparse.ArgumentParser(description='PyTorch Deep Noisy Label')
parser.add_argument('-ch', '--checkpoint', metavar='DIR', help='path to checkpoint (default: ./checkpoint)', default='./checkpoint')
parser.add_argument('-w', '--workers', default=0, type=int, metavar='N', help='number of workers for data processing (default: 4)')
parser.add_argument('-nb', '--num_bits', default=10, type=int, metavar='N', help='Number of binary bits to train (default: 8)')


def produce_noisydata(Data, Label, rate=0.2):
    
    u_label = np.squeeze(np.unique(Label))

    for iter in range(u_label.size):
        idx = np.squeeze(np.where(Label==u_label[iter]))
        sn = int(rate*idx.size)
        s_idx = np.squeeze(np.random.choice(idx, sn, replace=False))
        r_label = np.setdiff1d(u_label, u_label[iter])
        Label[s_idx] = np.squeeze(np.random.choice(r_label, sn, replace=True))
    
    return Data, Label

def split_idx(train_labels, select_num=1000):
    trainLabel = np.squeeze(train_labels)

    u_label = np.squeeze(np.unique(trainLabel))
    train_idx = []
    dict_idx = []

    for iter in range(u_label.size):
        idx = np.squeeze(np.where(trainLabel==u_label[iter]))
        sn = int(select_num/u_label.size)
        s_idx = np.squeeze(np.random.choice(idx, sn, replace=False))
        dict_idx.extend(s_idx)

        r_idx = np.squeeze(np.setdiff1d(idx, s_idx))
        train_idx.extend(r_idx)

    train_idx = np.squeeze(train_idx)
    dict_idx = np.squeeze(dict_idx)
    # import pdb; pdb.set_trace()

    return train_idx, dict_idx


def predict(model, dataloader, batch_size=100, use_gpu=True):
    
    num_train_batch = int(10000/batch_size)

    TestLabels = []
    TestScore = []
        
    total = 0
    correct = 0 

    model.eval()
    # Some stats to monitor the loss
    for iteration, data in enumerate(dataloader, 0):
        if iteration == num_train_batch:
            break

        #data = next(iter(dataloaders['val']))
        inputs, labels, text, _ = data
        # import pdb; pdb.set_trace()
        if inputs.size(3)==3:
            inputs = inputs.permute(0,3,1,2)
        inputs = inputs.type(torch.FloatTensor)
        text = text.type(torch.FloatTensor)
        labels = labels.type(torch.LongTensor)

        with torch.no_grad():
            inputs = Variable(inputs.cuda())
            text =  Variable(text.cuda())

            y,_ = model(inputs, text)

        y = F.softmax(y, dim=1)
    
        _, predicted = torch.max(y.data.cpu(), 1)
        total += labels.size(0)

        pred = labels==predicted
        correct += pred.sum()

        TestLabels.extend(labels.cpu().numpy())
        TestScore.extend(y.data.cpu().numpy())


    TestLabels = np.squeeze(np.array(TestLabels))
    TestScore = np.array(TestScore)


    TestPredicted = np.argmax(TestScore, axis=1)

    TestPredicted = np.squeeze(np.array(TestPredicted))


    tn, fp, fn, tp = confusion_matrix(TestLabels, TestPredicted).ravel()

    specificity = tn / (tn+fp)
    sensitivity = tp / (tp+fn)

    fpr, tpr, thresholds = roc_curve(TestLabels, np.squeeze(TestScore[:,1]), pos_label=1)

    AUC= auc(fpr, tpr)


    fscore = f1_score(TestLabels, TestPredicted)


    Accuracy = 100.*np.cfloat(correct)/total


    
    hdf5.savemat("fpr.mat", {'fpr': fpr}, format='7.3')
    hdf5.savemat("tpr.mat", {'tpr': tpr}, format='7.3')
    hdf5.savemat("thresholds.mat", {'thresholds': thresholds}, format='7.3')

    return Accuracy, AUC, fscore, sensitivity, specificity, tn, fp, fn, tp

def predict_img(model, dataloader, batch_size=100, use_gpu=True):
    
    num_train_batch = int(10000/batch_size)

    TestLabels = []
    TestScore = []
        
    total = 0
    correct = 0 

    model.eval()
    # Some stats to monitor the loss
    for iteration, data in enumerate(dataloader, 0):
        if iteration == num_train_batch:
            break

        #data = next(iter(dataloaders['val']))
        inputs, labels, text, _ = data
        # import pdb; pdb.set_trace()
        if inputs.size(3)==3:
            inputs = inputs.permute(0,3,1,2)
        inputs = inputs.type(torch.FloatTensor)
        text = text.type(torch.FloatTensor)
        labels = labels.type(torch.LongTensor)

        with torch.no_grad():
            inputs = Variable(inputs.cuda())
            text =  Variable(text.cuda())

            y,_ = model(inputs, text)

        y = F.softmax(y, dim=1)
    
        _, predicted = torch.max(y.data.cpu(), 1)
        total += labels.size(0)

        pred = labels==predicted
        correct += pred.sum()

        TestLabels.extend(labels.cpu().numpy())
        TestScore.extend(y.data.cpu().numpy())


    TestLabels = np.squeeze(np.array(TestLabels))
    TestScore = np.array(TestScore)


    TestPredicted = np.argmax(TestScore, axis=1)

    TestPredicted = np.squeeze(np.array(TestPredicted))


    tn, fp, fn, tp = confusion_matrix(TestLabels, TestPredicted).ravel()

    specificity = tn / (tn+fp)
    sensitivity = tp / (tp+fn)

    fpr, tpr, thresholds = roc_curve(TestLabels, np.squeeze(TestScore[:,1]), pos_label=1)

    AUC= auc(fpr, tpr)


    fscore = f1_score(TestLabels, TestPredicted)


    Accuracy = 100.*np.cfloat(correct)/total


    
    # hdf5.savemat("img_fpr.mat", {'fpr': fpr}, format='7.3')
    # hdf5.savemat("img_tpr.mat", {'tpr': tpr}, format='7.3')
    # hdf5.savemat("img_thresholds.mat", {'thresholds': thresholds}, format='7.3')

    return Accuracy, AUC, fscore, sensitivity, specificity, tn, fp, fn, tp


def predict_text(model, dataloader, batch_size=100, use_gpu=True):
    
    num_train_batch = int(10000/batch_size)

    TestLabels = []
    TestScore = []
        
    total = 0
    correct = 0 

    model.eval()
    # Some stats to monitor the loss
    for iteration, data in enumerate(dataloader, 0):
        if iteration == num_train_batch:
            break

        #data = next(iter(dataloaders['val']))
        inputs, labels, text, _ = data
        # import pdb; pdb.set_trace()
        if inputs.size(3)==3:
            inputs = inputs.permute(0,3,1,2)
        inputs = inputs.type(torch.FloatTensor)
        text = text.type(torch.FloatTensor)
        labels = labels.type(torch.LongTensor)

        with torch.no_grad():
            inputs = Variable(inputs.cuda())
            text =  Variable(text.cuda())

            y,_ = model(text)

        y = F.softmax(y, dim=1)
    
        _, predicted = torch.max(y.data.cpu(), 1)
        total += labels.size(0)

        pred = labels==predicted
        correct += pred.sum()

        TestLabels.extend(labels.cpu().numpy())
        TestScore.extend(y.data.cpu().numpy())


    TestLabels = np.squeeze(np.array(TestLabels))
    TestScore = np.array(TestScore)


    TestPredicted = np.argmax(TestScore, axis=1)

    TestPredicted = np.squeeze(np.array(TestPredicted))


    tn, fp, fn, tp = confusion_matrix(TestLabels, TestPredicted).ravel()

    specificity = tn / (tn+fp)
    sensitivity = tp / (tp+fn)

    fpr, tpr, thresholds = roc_curve(TestLabels, np.squeeze(TestScore[:,1]), pos_label=1)

    AUC= auc(fpr, tpr)


    fscore = f1_score(TestLabels, TestPredicted)


    Accuracy = 100.*np.cfloat(correct)/total

    hdf5.savemat("text_fpr.mat", {'fpr': fpr}, format='7.3')
    hdf5.savemat("text_tpr.mat", {'tpr': tpr}, format='7.3')
    hdf5.savemat("text_thresholds.mat", {'thresholds': thresholds}, format='7.3')

    return Accuracy, AUC, fscore, sensitivity, specificity, tn, fp, fn, tp
