# Supplementary material for: Predicting central cervical lymph node metastasis in papillary thyroid microcarcinoma using deep learning
Source: PeerJ. 2024 Mar 29;12:e16952. doi: 10.7717/peerj.16952 (PMC10984175; doi:10.7717/peerj.16952)
Supplement: Supplemental Information 1 [file peerj-12-16952-s001.zip › Submited_Codes_latest_V2/main_img.py]

from __future__ import print_function
'''

Resources:
https://github.com/pytorch/vision/blob/master/torchvision/models/resnet.py
http://pytorch.org/tutorials/beginner/pytorch_with_examples.html#autograd
https://discuss.pytorch.org/t/convert-numpy-to-pytorch-dataset/743
http://pytorch.org/tutorials/beginner/data_loading_tutorial.html#compose-transforms

https://github.com/jcjohnson/pytorch-examples#pytorch-custom-nn-modules
http://pytorch.org/tutorials/beginner/pytorch_with_examples.html#autograd
http://pytorch.org/docs/master/nn.html#convolution-layers
'''

import os
import sys
import time
import shutil
import argparse
import torchvision
import numpy as np
from scipy import io

import torch

import torch.nn as nn
from pprint import pprint
import torch.optim as optim
import torch.nn.functional as F

from torch.autograd import Variable
from torch.optim import lr_scheduler
from torchvision import transforms, datasets
from torch.utils.data.sampler import SubsetRandomSampler

from model.resnet import ResNet24 as ResNet
from torch.utils.data import DataLoader
import data.data_utils as du
import data.data_transform as DT
from utils import Bar, Logger, AverageMeter, accuracy, mkdir_p, savefig
from CXR_Data_Generator import SetGenerator, DataGenerator, DataTransform
import matplotlib.pyplot as plt
from scipy.io import savemat
import hdf5storage as hdf5
from sklearn.model_selection import train_test_split

parser = argparse.ArgumentParser(description='PyTorch CoadjutantHashing Training')
parser.add_argument('-d', '--data', metavar='DIR', help='path to dataset (default: ./data)', default='./data')
parser.add_argument('-ch', '--checkpoint', metavar='DIR', help='path to checkpoint (default: ./checkpoint)', default='./checkpoint')
parser.add_argument('-lg', '--log', metavar='DIR', help='path to log (default: ./log)', default='./log')
parser.add_argument('-ds', '--dataset', metavar='FILE', help='dataset to use [Chest_Xray] (default: Chest_Xray)', default='Chest_Xray')
parser.add_argument('-e', '--epochs', default=200, type=int, metavar='N', help='number of total epochs to run')
parser.add_argument('-st', '--step_size', default=10, type=int, metavar='N', help='step size to decay the learning rate (default: 10)')
parser.add_argument('-b', '--batch_size', default=64, type=int, metavar='N', help='mini-batch size (default: 128)')
parser.add_argument('-w', '--workers', default=4, type=int, metavar='N', help='number of workers for data processing (default: 4)')
parser.add_argument('-lr', '--learning_rate', default=1e-4, type=float, metavar='LR', help='initial learning rate (default: 0.001)')
parser.add_argument('-sz', '--image_size', default=32, type=int, metavar='N', help='Size of input to use (default: 32)')
parser.add_argument('-c', '--channels', default=3, type=int, metavar='N', help='Number of channels of the input, which could be different for sentences (default: 3)')
parser.add_argument('-nb', '--num_class', default=2, type=int, metavar='N', help='Number of binary bits to train (default: 8)')
parser.add_argument('--seed', type=int, default=123, help='random seed to use. Default=123')


args = parser.parse_args()
pprint(args)

# check and create directories
if not os.path.exists(args.checkpoint):
    os.makedirs(args.checkpoint)

if not os.path.exists(args.log):
    os.makedirs(args.log)    


def RandomSplit(DataSet, train_rate=0.8):


    img_label_list = np.array(DataSet.img_label_list)
    img_data_list = DataSet.img_data_list
    img_text_list = DataSet.img_text_list


    img_nums = len(img_label_list)

    n_index= np.squeeze(np.where(img_label_list==0))
    p_index= np.squeeze(np.where(img_label_list==1))


    np.random.shuffle(n_index)
    np.random.shuffle(p_index)

    nn= len(n_index)
    pn = len(p_index)


    print("nn is:{}".format(nn))
    print("pn is:{}".format(pn))

    snn = int(nn*(1-train_rate))
    spn = int(pn*(1-train_rate))


    rnIdx = n_index
    rpIdx = p_index

    for i in range(5):
        trainLabels = []
        trainData = []
        trainText = []

        snIdx = rnIdx[:snn+1]
        rnIdx = np.squeeze(np.setdiff1d(rnIdx, snIdx))

        spIdx = rpIdx[:spn+1]
        rpIdx = np.squeeze(np.setdiff1d(rpIdx, spIdx))


        for jter in range(len(snIdx)):
            trainLabels.append(img_label_list[snIdx[jter]])
            trainData.append(img_data_list[snIdx[jter]])
            trainText.append(img_text_list[snIdx[jter]])

        for jter in range(len(spIdx)):
            trainLabels.append(img_label_list[spIdx[jter]])
            trainData.append(img_data_list[spIdx[jter]])
            trainText.append(img_text_list[spIdx[jter]])

           

        # trainData = np.array(trainData)
        # trainLabels = np.array(trainLabels)
        # trainText = np.array(trainText)

        hdf5.savemat("trainData_"+str(i)+".mat", {'data': trainData}, format='7.3')
        hdf5.savemat("trainLabel_"+str(i)+".mat", {'label': trainLabels}, format='7.3')
        hdf5.savemat("trainText_"+str(i)+".mat", {'text': trainText}, format='7.3')


def GenerateDataSets():
    idx = np.squeeze(np.arange(5))

    for i in range(5):

        trainData = []
        testData =[]

        trainLabel = []
        testLabel = []

        trainText = []
        testText = []

        testData = hdf5.loadmat("trainData_"+str(i)+".mat")
        testData= testData['data']

        testLabel = hdf5.loadmat("trainLabel_"+str(i)+".mat")
        testLabel = testLabel['label']

        testText = hdf5.loadmat("trainText_"+str(i)+".mat")
        testText= testText['text']

        ridx = np.setdiff1d(idx, i)

        for k in range(len(ridx)):

            trainData_1 = hdf5.loadmat("trainData_"+str(ridx[k])+".mat")
            trainData_1= trainData_1['data']

            trainLabel_1 = hdf5.loadmat("trainLabel_"+str(ridx[k])+".mat")
            trainLabel_1 = trainLabel_1['label']

            trainText_1 = hdf5.loadmat("trainText_"+str(ridx[k])+".mat")
            trainText_1= trainText_1['text']

            trainData.extend(trainData_1)
            trainLabel.extend(trainLabel_1)
            trainText.extend(trainText_1)

        hdf5.savemat("A_trainData_"+str(i)+".mat", {'data': trainData}, format='7.3')
        hdf5.savemat("A_trainLabel_"+str(i)+".mat", {'label': trainLabel}, format='7.3')
        hdf5.savemat("A_trainText_"+str(i)+".mat", {'text': trainText}, format='7.3')
        hdf5.savemat("A_testData_"+str(i)+".mat", {'data': testData}, format='7.3')
        hdf5.savemat("A_testLabel_"+str(i)+".mat", {'label': testLabel}, format='7.3')
        hdf5.savemat("A_testText_"+str(i)+".mat", {'text': testText}, format='7.3')


#-------------------- SETTINGS: CXR DATA TRANSFORMS -------------------
normalizer = [[0.485, 0.456, 0.406], [0.229, 0.224, 0.225]]


train_transforms = transforms.Compose([
transforms.RandomResizedCrop((64,64)),
transforms.ToTensor(),
# transforms.Normalize(normalizer[0], normalizer[1])
])


test_transforms= transforms.Compose([
transforms.Resize((64,64)),
transforms.ToTensor(),
# transforms.Normalize(normalizer[0], normalizer[1])
])


label_dir = '/home/xiaoshuangshi/LNM/'
img_dir = '/home/xiaoshuangshi/LNM/Images-Single/'


# datasetTotal = DataGenerator(Label_dir=label_dir, Img_dir = img_dir,  transform = train_transforms)

# RandomSplit(DataSet=datasetTotal, train_rate=0.9)

# GenerateDataSets()


trainData = hdf5.loadmat("A_trainData_0.mat")
trainData = trainData['data']


trainLabel = hdf5.loadmat("A_trainLabel_0.mat")
trainLabel = trainLabel['label']

trainText = hdf5.loadmat("A_trainText_0.mat")
trainText = trainText['text']

testData = hdf5.loadmat("A_testData_0.mat")
testData = testData['data']

testLabel = hdf5.loadmat("A_testLabel_0.mat")
testLabel = testLabel['label']

testText = hdf5.loadmat("A_testText_0.mat")
testText = testText['text']


datasetTrain = DataTransform(Labels = trainLabel, Data= trainData, Text = trainText, transform = train_transforms)
trainloader = DataLoader(dataset=datasetTrain, batch_size=args.batch_size, shuffle=True, num_workers=4, pin_memory=False)

datasetTest = DataTransform(Labels = testLabel, Data = testData,  Text = testText, transform = test_transforms)
testloader = DataLoader(dataset=datasetTest, batch_size=args.batch_size, shuffle=False, num_workers=4,  pin_memory=False)


model = ResNet(num_classes=args.num_class)


arch = 'img_ResNet_'
filename = arch + args.dataset+'_'+str(args.num_class)
checkpoint_filename = os.path.join(args.checkpoint, filename+'.pt')


class_weights = torch.tensor([1.0, 1.0])

criterion = torch.nn.CrossEntropyLoss(size_average=True, weight=class_weights)
use_gpu = torch.cuda.is_available()

print(use_gpu)

if use_gpu:
    model = model.cuda()
    model = torch.nn.DataParallel(model)
    criterion = criterion.cuda()
    torch.cuda.manual_seed(args.seed)


def save_checkpoint(state, is_best, prefix='wo_text', filename='./checkpoint/checkpoint.pt'):
    torch.save(state, filename)
    if is_best:
        print("====> saving the new best model")
        path = "/".join(filename.split('/')[:-1])
        best_filename = os.path.join(path, prefix+'model_best_0'+'.pt')
        shutil.copyfile(filename, best_filename)


def train():
    start_epoch=0
    batch_time = AverageMeter()
    data_time = AverageMeter()
    end = time.time()

    best_prec = -99999
    b_epoch=40


    # optimizer = optim.SGD(model.parameters(), lr=0.1, momentum=0.9, weight_decay=5e-4)
    # step_lr_scheduler = lr_scheduler.MultiStepLR(optimizer, milestones=[150, 250], gamma=0.1)

    optimizer = torch.optim.Adam(model.parameters(), lr=1e-4, betas=(0.9,0.999), eps=1e-08, weight_decay=5e-4)

    for epoch in range(start_epoch, args.epochs):      
        model.train()
        running_loss = 0.0


        for iteration, data in enumerate(trainloader, 0):
            data_time.update(time.time() - end)
            inputs, labels, text, index = data

            # import pdb;pdb.set_trace()


            # if inputs.size(3)==3:
            #     inputs = inputs.permute(0,3,1,2)
            
            inputs = inputs.type(torch.FloatTensor)
            targets = labels.type(torch.LongTensor)
            text = text.type(torch.FloatTensor)

            if use_gpu:
                inputs = Variable(inputs.cuda(), requires_grad=False)
                targets = Variable(targets.cuda(), requires_grad=False)
                text = Variable(text.cuda(), requires_grad=False)
            else:
                inputs = Variable(inputs)
                targets = Variable(targets)
                text = Variable(text)


            # zero the parameter gradients
            optimizer.zero_grad()
            

            y, y_f = model(inputs, text)
            loss = criterion(y, targets)

            # backward+optimize
            loss.backward()
            
            optimizer.step()
            
            running_loss += loss.item()

            # measure elapsed time
            batch_time.update(time.time() - end)
            
            end = time.time()
        
        #step_lr_scheduler.step()
        #adjust_learning_rate(optimizer, epoch)
        print("Epoch[{}]({}/{}): Time:(data {:.3f}/ batch {:.3f}) Loss_H: {:.4f}".format(epoch, iteration, len(trainloader), 
                    data_time.val, batch_time.val, loss.item()))
        
        Accuracy, AUC, fscore, sensitivity, specificity, tn, fp, fn, tp = du.predict_img(model, testloader)
        print("Test image accuracy is:{} Test image auc is:{} F1_score is:{} Sensitivity is:{} Specificity is:{}".format(Accuracy, AUC, fscore, sensitivity, specificity))
        
        is_best = Accuracy/100+AUC+fscore> best_prec
        best_prec = max(best_prec,  Accuracy/100+AUC+fscore)
        save_checkpoint({
                'epoch': epoch,
                'state_dict': model.state_dict(),
                'best_prec' : best_prec,
                'optimizer' : optimizer.state_dict(),
                }, is_best, prefix=arch, filename=checkpoint_filename)

    
def main():
    train()
    

if __name__ == "__main__":
    sys.exit(main())
