# Supplementary material for: Predicting central cervical lymph node metastasis in papillary thyroid microcarcinoma using deep learning
Source: PeerJ. 2024 Mar 29;12:e16952. doi: 10.7717/peerj.16952 (PMC10984175; doi:10.7717/peerj.16952)
Supplement: Supplemental Information 1 [file peerj-12-16952-s001.zip › Submited_Codes_latest_V2/model/resnet01.py]

import torch
import torch.nn as nn
import torch.optim as optim
from torch.autograd import Variable
from torchvision import datasets, transforms
import torchvision.utils as vutils
import torch.nn.functional as F
import torch.nn.init as init
from torchvision.models import resnet18, resnet50, ResNet50_Weights
import torchvision.models as models
from einops import rearrange,repeat


class BasicBlock(nn.Module):
    expansion = 1

    def __init__(self, in_planes, planes, stride=1):
        super(BasicBlock, self).__init__()
        self.conv1 =nn.Conv2d(in_planes, planes, kernel_size=3, stride=stride, padding=1, bias=False)
        self.bn1 = nn.BatchNorm2d(planes)
        self.conv2 = nn.Conv2d(planes, planes, kernel_size=3, stride=1, padding=1, bias=False)
        self.bn2 = nn.BatchNorm2d(planes)


        self.shortcut = nn.Sequential()
        if stride !=1 or in_planes != self.expansion*planes:
            self.shortcut = nn.Sequential(
                nn.Conv2d(in_planes, self.expansion*planes, kernel_size=1, stride=stride, bias=False),
                nn.BatchNorm2d(self.expansion*planes)
                )
    def forward(self, x):
        out = F.relu(self.bn1(self.conv1(x)))
        out = self.bn2(self.conv2(out))

        out += self.shortcut(x)
        out = F.relu(out)
        return out
    

class Bottleneck(nn.Module):
    expansion = 4
    def __init__(self, in_planes, planes, stride=1):
        super(Bottleneck,self).__init__()
        self.conv1 = nn.Conv2d(in_planes, planes, kernel_size=3, stride=stride,padding=1, bias=False)
        self.bn1 = nn.BatchNorm2d(planes)
        self.conv2 = nn.Conv2d(planes, planes, kernel_size=3, stride=1, padding=1, bias=False)    
        self.bn2 = nn.BatchNorm2d(planes)
        self.conv3 = nn.Conv2d(planes, self.expansion*planes, kernel_size=1, bias=False)    
        self.bn3 = nn.BatchNorm2d(self.expansion*planes)

        self.shortcut = nn.Sequential()
        if stride !=1 or in_planes != self.expansion*planes:
            self.shortcut = nn.Sequential(
                nn.Conv2d(in_planes, self.expansion*planes, kernel_size=1, stride=stride, bias=False),
                nn.BatchNorm2d(self.expansion*planes)
            )

    def forward(self, x):
        out = F.relu(self.bn1(self.conv1(x)))
        out = F.relu(self.bn2(self.conv2(out)))
        out = F.relu(self.bn3(self.conv3(out)))
        out += self.shortcut(x)
        out = F.relu(out)

        return out


class ResNet(nn.Module):
    def __init__(self, block, num_blocks, num_units=16, num_class=10,image_channels=1):
        super(ResNet, self).__init__()
        self.num_units = num_units
        self.num_class = num_class
        self.in_planes = 64
        self.num_units_last=128
        self.expansion=1
    
        self.conv1 = nn.Conv2d(image_channels, 64, kernel_size=3,stride=1, padding=1, bias=False)
        self.bn1 = nn.BatchNorm2d(64)
        self.maxpool1 = nn.MaxPool2d(kernel_size=3, stride=2, padding=1)

        self.layer1 = self._make_layer(block, 64, num_blocks[0], stride=1)                
        self.layer2 = self._make_layer(block, 128, num_blocks[1], stride=2) 
        self.layer3 = self._make_layer(block, 256, num_blocks[2], stride=2)
        self.layer4 = self._make_layer(block, 512, num_blocks[3], stride=2) 


        self.Linear = nn.Linear(512*self.expansion+9,num_class)


    def _make_layer(self, block, planes, num_blocks, stride):
        strides =[stride]+[1]*(num_blocks-1)
        layers = []
        for stride in strides:
            layers.append(block(self.in_planes, planes, stride))
            self.in_planes = planes *block.expansion
        return nn.Sequential(*layers)

    def forward(self, x, text):

        out = F.relu(self.bn1(self.conv1(x)))
        
        out = self.layer1(out)
        out = self.layer2(out) 

        out = self.layer3(out)

        out = self.layer4(out)

        out = F.avg_pool2d(out,8)  

        f = out.view(out.size(0),-1)


        f = torch.cat((f, text), 1)


        y = self.Linear(f)

        return y, f

def ResNet24(num_classes=2):
    return ResNet(BasicBlock, [2,4,3,2], num_class=num_classes)
