# Supplementary material for: Predicting central cervical lymph node metastasis in papillary thyroid microcarcinoma using deep learning
Source: PeerJ. 2024 Mar 29;12:e16952. doi: 10.7717/peerj.16952 (PMC10984175; doi:10.7717/peerj.16952)
Supplement: Supplemental Information 1 [file peerj-12-16952-s001.zip › Submited_Codes_latest_V2/readme.txt]

The file "main_img.py"  contains the functions to only utilize images for model training.

The file "main_text.py"  contains the functions to only utilize text for model training.

The file "main_img_text.py" consists of the functions to utilize both text and images for model training.

The file "CXR_Data_Generator.py" contains the function to load and process the text and image data.

The folder "model"  consists of two files "resnet.py", which contains the models "ResNet24" and textNet for image and text data training, 
and the second file "resnet01.py" for the data images+text training.

The folder "data" contains the functions for data prediction.

The folder "checkpoint" is to save the checkpoint of models.
