# Supplementary material for: Predicting central cervical lymph node metastasis in papillary thyroid microcarcinoma using deep learning
Source: PeerJ. 2024 Mar 29;12:e16952. doi: 10.7717/peerj.16952 (PMC10984175; doi:10.7717/peerj.16952)
Supplement: Supplemental Information 1 [file peerj-12-16952-s001.zip › Submited_Codes_latest_V2/utils/__init__.py]

"""Useful utils
"""
from .misc import *
from .logger import *
from .eval import *

# progress bar
import os, sys
sys.path.append(os.path.join(os.path.dirname(__file__), "progress"))
from progress.bar import Bar as Bar
