# Supplementary material for: Predicting central cervical lymph node metastasis in papillary thyroid microcarcinoma using deep learning
Source: PeerJ. 2024 Mar 29;12:e16952. doi: 10.7717/peerj.16952 (PMC10984175; doi:10.7717/peerj.16952)
Supplement: Supplemental Information 1 [file peerj-12-16952-s001.zip › Submited_Codes_latest_V2/utils/eval.py]

from __future__ import print_function, absolute_import
import torch

__all__ = ['accuracy']

def accuracy(output, target, topk=(1,)):
    """Computes the precision@k for the specified values of k"""
    target = torch.squeeze(target)
    maxk = max(topk)
    batch_size = target.size(0)

    _, pred = output.topk(maxk, 1, True, True)
    #print("the size of pred is:{}".format(pred.size()))


    #print("the size of target is:{}".format(target.size()))

    pred = pred.t()
    correct = pred.eq(target.view(1,-1).expand_as(pred))

    #print("the size of correct is:{}".format(correct.size()))

    res = []
    for k in topk:
        correct_k = correct[:k].float().sum(1)
        res.append(correct_k.mul_(100.0 / batch_size))
    return res
