# Supplementary material for: Predicting central cervical lymph node metastasis in papillary thyroid microcarcinoma using deep learning
Source: PeerJ. 2024 Mar 29;12:e16952. doi: 10.7717/peerj.16952 (PMC10984175; doi:10.7717/peerj.16952)
Supplement: Supplemental Information 2 — The raw data shows the demographics and clinicopathological features of all patient which were used to statistical analysis and built DL model. [file peerj-12-16952-s002.zip]

Archive with 1,223 entries (611 files):
- Submited_Images/
- Submited_Images/00001/
- Submited_Images/00001/66.tif
- Submited_Images/00002/
- Submited_Images/00002/11.tif
- Submited_Images/00004/
- Submited_Images/00004/44.tif
- Submited_Images/00005/
- Submited_Images/00005/11.tif
- Submited_Images/00006/
- Submited_Images/00006/22.tif
- Submited_Images/00007/
- Submited_Images/00007/55.tif
- Submited_Images/00008/
- Submited_Images/00008/33.tif
- Submited_Images/00009/
- Submited_Images/00009/44.tif
- Submited_Images/00010/
- Submited_Images/00010/22.tif
- Submited_Images/00011/
- Submited_Images/00011/77.tif
- Submited_Images/00014/
- Submited_Images/00014/33.tif
- Submited_Images/00016/
- Submited_Images/00016/1212.tif
- Submited_Images/00017/
- Submited_Images/00017/44.tif
- Submited_Images/00019/
- Submited_Images/00019/333.tif
- Submited_Images/00020/
- Submited_Images/00020/11.tif
- Submited_Images/00022/
- Submited_Images/00022/111.tif
- Submited_Images/00023/
- Submited_Images/00023/333.tif
- Submited_Images/00024/
- Submited_Images/00024/111.jpg
- Submited_Images/00026/
- Submited_Images/00026/222.tif
- Submited_Images/00027/
- Submited_Images/00027/222.tif
- Submited_Images/00030/
- Submited_Images/00030/777.tif
- Submited_Images/00031/
- Submited_Images/00031/555.tif
- Submited_Images/00032/
- Submited_Images/00032/11.tif
- Submited_Images/00033/
- Submited_Images/00033/66.tif
- Submited_Images/00034/
- Submited_Images/00034/33.tif
- Submited_Images/00035/
- Submited_Images/00035/666.tif
- Submited_Images/00036/
- Submited_Images/00036/222.tif
- Submited_Images/00038/
- Submited_Images/00038/111.tif
- Submited_Images/00039/
- Submited_Images/00039/111.tif
- Submited_Images/00040/
- Submited_Images/00040/333.tif
- Submited_Images/00041/
- Submited_Images/00041/55.tif
- Submited_Images/00042/
- Submited_Images/00042/222.tif
- Submited_Images/00044/
- Submited_Images/00044/222.tif
- Submited_Images/00045/
- Submited_Images/00045/111.tif
- Submited_Images/00046/
- Submited_Images/00046/111.tif
- Submited_Images/00048/
- Submited_Images/00048/222.tif
- Submited_Images/00049/
- Submited_Images/00049/111.tif
- Submited_Images/00050/
- Submited_Images/00050/222.tif
- Submited_Images/00051/
- Submited_Images/00051/44.tif
- Submited_Images/00052/
- Submited_Images/00052/444.tif
- Submited_Images/00053/
- Submited_Images/00053/888.tif
- Submited_Images/00055/
- Submited_Images/00055/222.tif
- Submited_Images/00056/
- Submited_Images/00056/22.tif
- Submited_Images/00057/
- Submited_Images/00057/11.tif
- Submited_Images/00058/
- Submited_Images/00058/444.tif
- Submited_Images/00059/
- Submited_Images/00059/222.tif
- Submited_Images/00060/
- Submited_Images/00060/111.tif
- Submited_Images/00061/
- Submited_Images/00061/222.tif
- Submited_Images/00062/
- Submited_Images/00062/44.tif
- Submited_Images/00063/
- Submited_Images/00063/66.tif
- Submited_Images/00064/
- Submited_Images/00064/888.tif
- Submited_Images/00065/
- Submited_Images/00065/111.tif
- Submited_Images/00066/
- Submited_Images/00066/333.tif
- Submited_Images/00067/
- Submited_Images/00067/111.tif
- Submited_Images/00068/
- Submited_Images/00068/11.tif
- Submited_Images/00069/
- Submited_Images/00069/22.tif
- Submited_Images/00072/
- Submited_Images/00072/44.tif
- Submited_Images/00074/
- Submited_Images/00074/11.tif
- Submited_Images/00075/
- Submited_Images/00075/55.tif
- Submited_Images/00077/
- Submited_Images/00077/11.tif
- Submited_Images/00079/
- Submited_Images/00079/33.tif
- Submited_Images/00080/
- Submited_Images/00080/55.tif
- Submited_Images/00082/
- Submited_Images/00082/11.tif
- Submited_Images/00084/
- Submited_Images/00084/22.tif
- Submited_Images/00086/
- Submited_Images/00086/77.tif
- Submited_Images/00087/
- Submited_Images/00087/33.tif
- Submited_Images/00088/
- Submited_Images/00088/11.tif
- Submited_Images/00089/
- Submited_Images/00089/11.tif
- Submited_Images/00090/
- Submited_Images/00090/22.tif
- Submited_Images/00092/
- Submited_Images/00092/33.tif
- Submited_Images/00094/
- Submited_Images/00094/44.tif
- Submited_Images/00097/
- Submited_Images/00097/33.tif
- Submited_Images/00098/
- Submited_Images/00098/55.tif
- Submited_Images/00100/
- Submited_Images/00100/11.tif
- Submited_Images/00101/
- Submited_Images/00101/1818.tif
- Submited_Images/00103/
- Submited_Images/00103/22.tif
- Submited_Images/00104/
- Submited_Images/00104/22.tif
- Submited_Images/00105/
- Submited_Images/00105/44.tif
- Submited_Images/00106/
- Submited_Images/00106/22.tif
- Submited_Images/00107/
- Submited_Images/00107/88.tif
- Submited_Images/00108/
- Submited_Images/00108/55.tif
- Submited_Images/00109/
- Submited_Images/00109/77.tif
- Submited_Images/00110/
- Submited_Images/00110/33.tif
- Submited_Images/00111/
- Submited_Images/00111/44.tif
- Submited_Images/00112/
- Submited_Images/00112/11.tif
- Submited_Images/00113/
- Submited_Images/00113/22.tif
- Submited_Images/00114/
- Submited_Images/00114/77.tif
- Submited_Images/00115/
- Submited_Images/00115/44.tif
- Submited_Images/00116/
- Submited_Images/00116/44.tif
- Submited_Images/00117/
- Submited_Images/00117/44.tif
- Submited_Images/00119/
- Submited_Images/00119/44.tif
- Submited_Images/00120/
- Submited_Images/00120/22.tif
- Submited_Images/00121/
- Submited_Images/00121/77.tif
- Submited_Images/00122/
- Submited_Images/00122/33.tif
- Submited_Images/00124/
- Submited_Images/00124/33.tif
- Submited_Images/00125/
- Submited_Images/00125/22.tif
- Submited_Images/00127/
- Submited_Images/00127/44.tif
- Submited_Images/00128/
- Submited_Images/00128/22.tif
- Submited_Images/00129/
- Submited_Images/00129/77.tif
- Submited_Images/00130/
- Submited_Images/00130/77.tif
- Submited_Images/00132/
- Submited_Images/00132/11.tif
- Submited_Images/00133/
- Submited_Images/00133/22.tif
- Submited_Images/00134/
- Submited_Images/00134/33.tif
- Submited_Images/00135/
- Submited_Images/00135/11.tif
- Submited_Images/00139/
- Submited_Images/00139/44.tif
- Submited_Images/00140/
- Submited_Images/00140/22.tif
- Submited_Images/00141/
- Submited_Images/00141/22.tif
- Submited_Images/00142/
- Submited_Images/00142/22.tif
- Submited_Images/00143/
- Submited_Images/00143/22.tif
- Submited_Images/00144/
- Submited_Images/00144/22.tif
- Submited_Images/00145/
- Submited_Images/00145/11.tif
- Submited_Images/00146/
- Submited_Images/00146/77.tif
- Submited_Images/00148/
- Submited_Images/00148/11.tif
- Submited_Images/00149/
- Submited_Images/00149/44.tif
- Submited_Images/00151/
- Submited_Images/00151/11.tif
- Submited_Images/00152/
- Submited_Images/00152/11.tif
- Submited_Images/00153/
- Submited_Images/00153/11.tif
- Submited_Images/00154/
- Submited_Images/00154/22.tif
- Submited_Images/00155/
- Submited_Images/00155/22.tif
- Submited_Images/00156/
- Submited_Images/00156/22.tif
- Submited_Images/00157/
- Submited_Images/00157/44.tif
- Submited_Images/00158/
- Submited_Images/00158/44.tif
- Submited_Images/00159/
- Submited_Images/00159/11.tif
- Submited_Images/00160/
- Submited_Images/00160/33.tif
- Submited_Images/00163/
- Submited_Images/00163/33.tif
- Submited_Images/00165/
- Submited_Images/00165/22.tif
- Submited_Images/00166/
- Submited_Images/00166/44.tif
- Submited_Images/00168/
- Submited_Images/00168/11.tif
- Submited_Images/00169/
- Submited_Images/00169/11.tif
- Submited_Images/00170/
- Submited_Images/00170/44.tif
- Submited_Images/00171/
- Submited_Images/00171/1313.tif
- Submited_Images/00172/
- Submited_Images/00172/11.tif
- Submited_Images/00173/
- Submited_Images/00173/1212.tif
- Submited_Images/00175/
- Submited_Images/00175/11.tif
- Submited_Images/00178/
- Submited_Images/00178/33.tif
- Submited_Images/00181/
- Submited_Images/00181/22.tif
- Submited_Images/00183/
- Submited_Images/00183/33.tif
- Submited_Images/00184/
- Submited_Images/00184/22.tif
- Submited_Images/00188/
- Submited_Images/00188/33.tif
- Submited_Images/00189/
- Submited_Images/00189/22.tif
- Submited_Images/00190/
- Submited_Images/00190/66.tif
- Submited_Images/00192/
- Submited_Images/00192/33.tif
- Submited_Images/00193/
- Submited_Images/00193/22.tif
- Submited_Images/00196/
- Submited_Images/00196/11.tif
- Submited_Images/00198/
- Submited_Images/00198/11.tif
- Submited_Images/00199/
- Submited_Images/00199/11.tif
- Submited_Images/00201/
- Submited_Images/00201/22.tif
- Submited_Images/00202/
- Submited_Images/00202/33.tif
- Submited_Images/00203/
- Submited_Images/00203/11.tif
- Submited_Images/00204/
[truncated: 923 more entries]
